# Supplementary material for: Learning is enhanced by tailoring instruction to individual genetic differences
Source: eLife. 2019 Sep 17;8:e47216. doi: 10.7554/eLife.47216 (PMC6748825; doi:10.7554/eLife.47216)
Supplement: Source code 1. [file elife-47216-code1.gz]

Archive with 7 entries (6 files):
- EvTutor
- EvTutor/README
- EvTutor/EvTutor.exe
- EvTutor/default
- EvTutor/EvTutor.ini
- EvTutor/EvTutor.aliases
- EvTutor/example.config
