# Supplementary material for: Learning is enhanced by tailoring instruction to individual genetic differences
Source: eLife. 2019 Sep 17;8:e47216. doi: 10.7554/eLife.47216 (PMC6748825; doi:10.7554/eLife.47216)
Supplement: Source code 1. [file elife-47216-code1.gz › EvTutor/README]

This is tutoring and audio recording software developed by Evren Tumer 
while a post doctoral fellow in the Brainard Lab at UCSF.

Requirements:
A computer running windows software and nidaqmx and runtime environment installed.
A national instruments card with at least 4 digital inputs and outputs. We use: USB-6501.
A sound card with at lease 4 audio inputs and outputs. We use: presonus audiobox 44vsl.
4 amplified speakers. You can use a separate amplifier or speakers with internal amps.  We have done both. We try to get studio monitor amps and speakers. 
4 microphones with XLR connectors.  We use: countryman B3 with XLR connectors.
4 mechanical switches connected to a perch or a string pull or a button. We use perches.
