# Supplementary material for: Learning is enhanced by tailoring instruction to individual genetic differences
Source: eLife. 2019 Sep 17;8:e47216. doi: 10.7554/eLife.47216 (PMC6748825; doi:10.7554/eLife.47216)
Supplement: Source code 1. [file elife-47216-code1.gz › EvTutor/default]

[FileRec]
PreBufferLen=2.000000
SilenceTime=1.000000
UpdateRate=0.100000
MinFileSize=6.000000
BufferSize=128000
SndTh1=0.010000
SndTh2=0.010000
SndTh3=0.010000
SndTh4=0.010000
[SoundOutputs]
Path=D:\\SAPTest\\stim\09D:\\SAPTest\\stim\09D:\\SAPTest\\stim\09D:\\SAPTest\\stim\09D:\\SAPTest\\stim\09D:\\SAPTest\\stim\09D:\\SAPTest\\stim\09D:\\SAPTest\\stim\0D\0A
OutputDev=0\091\092\093\094\095\096\097\0D\0A
Quota=0\090\090\090\090\090\090\090\0D\0A
[TrainingInfo]
PBCnts=0\090\090\090\090\090\090\090\0D\0A
ResetT=15\0D\0A
[InputDevices]
Dev=5\095\091\091\0D\0A
Chan=0\091\090\091\0D\0A
Active=1\091\091\091\0D\0A
OutputDir=\\\\STORK\\data\\dmets\\lppi_test\\w38o75\09\\\\STORK\\data\\dmets\\lppi_test\\w46o6\09\\\\STORK\\data\\dmets\\lppi_test\\w39o43\09\\\\STORK\\data\\dmets\\lppi_test\\pu6bk19\0D\0A
Name=w38o75\09w46o6\09w39o43\09pu6bk19\0D\0A
Fs=32000.000000
