# Supplementary material for: Learning is enhanced by tailoring instruction to individual genetic differences
Source: eLife. 2019 Sep 17;8:e47216. doi: 10.7554/eLife.47216 (PMC6748825; doi:10.7554/eLife.47216)
Supplement: Source code 1. [file elife-47216-code1.gz › EvTutor/EvTutor.ini]

[EvTutor]
server.app.propertiesEnabled=True
server.tcp.serviceName="My Computer/VI Server"
server.vi.propertiesEnabled=True
WebServer.TcpAccess="c+*"
WebServer.ViAccess="+*"
DebugServerEnabled=False
DebugServerWaitOnLaunch=False
