# Supplementary material for: Learning is enhanced by tailoring instruction to individual genetic differences
Source: eLife. 2019 Sep 17;8:e47216. doi: 10.7554/eLife.47216 (PMC6748825; doi:10.7554/eLife.47216)
Supplement: Source code 1. [file elife-47216-code1.gz › EvTutor/example.config]

[FileRec]
PreBufferLen=2.000000
SilenceTime=1.000000
UpdateRate=0.100000
MinFileSize=6.000000
BufferSize=128000
SndTh1=0.010000
SndTh2=0.010000
SndTh3=0.010000
SndTh4=0.010000
[SoundOutputs]
Path=D:\\SAPTest\\stim\09D:\\SAPTest\\stim\09D:\\SAPTest\\stim\09D:\\SAPTest\\stim\09D:\\SAPTest\\stim\09D:\\SAPTest\\stim\09D:\\SAPTest\\stim\09D:\\SAPTest\\stim\0D\0A
OutputDev=0\091\092\093\094\095\096\097\0D\0A
Quota=0\090\090\090\090\090\090\090\0D\0A
[TrainingInfo]
PBCnts=""
ResetT=15\0D\0A
[InputDevices]
Dev=5\095\091\091\0D\0A
Chan=0\091\090\091\0D\0A
Active=1\091\091\091\0D\0A
OutputDir=C:\\Users\\dmets\\Desktop\\no_no\09C:\\Users\\dmets\\Desktop\\ob_2\09C:\\Users\\dmets\\Desktop\\ob_3\09C:\\Users\\dmets\\Desktop\\r26pu25\0D\0A
Name=no_no_v_1\09w85w76_d_1\09bu40w47_d_1\09r26pu25_d_1\0D\0A
Fs=32000.000000
